# Supplementary material for: The Dynamics of OXA-23 β-Lactamase from Acinetobacter baumannii
Source: Int J Mol Sci. 2023 Dec 15;24(24):17527. doi: 10.3390/ijms242417527 (PMC10743560; doi:10.3390/ijms242417527)
Supplement: Supplementary file 1 [file ijms-24-17527-s001.zip]

Archive with 1 entries (1 files):
- ijms-2736995-supplementary.pdf
